# Supplementary material for: Metformin Use Is Associated with Decreased Mortality in COVID-19 Patients with Diabetes: Evidence from Retrospective Studies and Biological Mechanism
Source: J Clin Med. 2021 Aug 9;10(16):3507. doi: 10.3390/jcm10163507 (PMC8397144; doi:10.3390/jcm10163507)
Supplement: Supplementary file 1 [file jcm-10-03507-s001.zip]

Archive with 1 entries (1 files):
- jcm-1292289-supplementary.pdf
